# Supplementary material for: Aft1 Nuclear Localization and Transcriptional Response to Iron Starvation Rely upon TORC2/Ypk1 Signaling and Sphingolipid Biosynthesis
Source: Int J Mol Sci. 2023 Jan 26;24(3):2438. doi: 10.3390/ijms24032438 (PMC9916926; doi:10.3390/ijms24032438)
Supplement: Supplementary file 1 [file ijms-24-02438-s001.zip]

Archive with 1 entries (1 files):
- ijms-2178135-supplementary.pdf
